# Supplementary material for: Design, Synthesis and Bioactivities of Novel Pyridyl Containing Pyrazole Oxime Ether Derivatives
Source: Molecules. 2024 Jun 11;29(12):2767. doi: 10.3390/molecules29122767 (PMC11206151; doi:10.3390/molecules29122767)
Supplement: Supplementary file 1 [file molecules-29-02767-s001.zip]

Archive with 1 entries (1 files):
- molecules-3033284-supplementary.pdf
